# Supplementary material for: Odour enhances the sense of presence in a virtual reality environment
Source: PLoS One. 2022 Mar 30;17(3):e0265039. doi: 10.1371/journal.pone.0265039 (PMC8967033; doi:10.1371/journal.pone.0265039)
Supplement: S1 Table — Expanded Table 3 from the manuscript containing the standard deviation, effect size (partial eta squared, ηp2) and 90% confidence interval of the effect size for each measure and interaction. (XLSX) [file pone.0265039.s001.xlsx]

## Sheet: S1 Table
S1 Table: Effect of odour addition and order of gameplay on post gameplay questionnaire measures. Expanded Table 3 from the manuscript containing the standard deviation, degrees of freedon (DF1 and DF2), effect size (partial eta squared, ηp2) and 90% confidence interval of the effect size for each measure and interaction.
Questionnaire	Odour effect										Order effect										Interaction effect (Odour*Order)
	Odour	SD	Control	SD	F-value	P-value	DF1	DF2	ηp2	90% CI	Gameplay 1	SD	Gameplay 2	SD	F-value	P-value	DF1	DF2	ηp2	90% CI	F-value	P-value	DF1	DF2	ηp2	90% CI
ITC-SOPI
Spatial presence	3.702	0.49	3.349	0.51	5.72	0.022	1	37	0.134	0.011-0.299	3.41	0.52	3.641	0.5	2.46	0.125	1	37	0.062	0.000-0.211	2.39	0.131	1	37	0.061	0.000-0.209
Engagement	3.878	0.59	3.66	0.55	1.68	0.202	1	37	0.044	0.000-1.825	3.745	0.56	3.793	0.59	0.08	0.778	1	37	0.002	0.000-0.073	3.35	0.075	1	37	0.083	0.000-0.239
Ecological validity/naturalness	3.606	0.64	3.427	0.63	0.88	0.355	1	37	0.023	0.000-0.146	3.497	0.63	3.536	0.64	0.04	0.84	1	37	0.001	0.000-0.056	2.56	0.118	1	37	0.065	0.000-0.214
Negative effects	2.73	1.03	2.6	1.01	0.21	0.653	1	37	0.006	0.000-0.097	2.7	1.01	2.63	1.03	0.04	0.837	1	37	0.001	0.000-0.056	0.42	0.52	1	37	0.011	0.000-0.117
Match question	(5-point scale with anchors: strongly disagree/strongly agree)
The smells I experienced matched the virtual environment	4.1	1.01	2.63	1.23	32.25	<.001	1	37	0.466	0.258-0.598	3.23	1.23	3.49	1.01	1	0.325	1	37	0.026	0.000-0.152	1.07	0.308	1	37	0.028	0.000-0.156
Emotional state	(9-point Self-Assessment Manikin (SAM) scale)
Arousal (Calm/Anxious)	5.25	1.91	4.25	1.93	3.85	0.057	1	37	0.094	0.000-0.253	4.89	1.93	4.61	1.91	0.29	0.593	1	37	0.008	0.000-0.106	0.19	0.663	1	37	0.005	0.000-0.094
Pleasure (Unhappy/Happy)	6.29	1.76	6.25	1.75	0.01	0.938	1	37	>.001	0.000-0.078	6.29	1.75	6.25	1.75	0.01	0.938	1	37	>.001	0.000-0.078	0	0.981	1	37	>.001	0.000-0.000
Dominance (Weak/Powerful)	5.55	1.78	5.6	1.91	0.01	0.92	1	37	>.001	0.000-0.780	5.82	1.91	5.32	1.78	0.98	0.328	1	37	0.026	0.000-0.151	0.69	0.413	1	37	0.018	0.000-0.136
Smell recall questionnaire
Pleasantness	(5-point scale with anchors: Very unpleasant/Very pleasant)
Forest	3.39	0.738549	3.29	1.13961	0.11	0.741	1	37	0.002	0.000-0.080	3.2	1.13961	3.47	0.738549	0.8	0.376	1	37	0.021	0.000-0.142	2.77	0.104	1	37	0.07	0.000-0.221
Horse sculpture	2.57	1.08612	2.66	1.29685	0.06	0.805	1	37	0.002	0.000-0.066	2.52	1.29685	2.71	1.08612	0.24	0.626	1	37	0.006	0.000-0.100	0.02	0.899	1	37	>.001	0.000-0.040
Outside fire/smoke	3.19	0.81251	3.02	0.971454	0.35	0.558	1	37	0.009	0.000-0.111	2.96	0.971454	3.25	0.81251	1.05	0.313	1	37	0.028	0.000-0.155	0.17	0.684	1	37	0.005	0.000-0.091
Hallway	2.82	0.774317	2.8	1.23091	0	0.948	1	37	>.001	0.000-0.000	2.75	1.23091	2.86	0.774317	0.15	0.698	1	37	0.004	0.000-0.088	1.08	0.304	1	37	0.027	0.000-0.156
Pot with rotten food	1.56	0.990212	1.89	0.994574	1.19	0.283	1	37	0.031	0.000-0.161	1.65	0.994574	1.8	0.990212	0.24	0.628	1	37	0.006	0.000-0.100	1.5	0.229	1	37	0.039	0.000-0.175
Fridge	2	0.92582	1.94	1.27242	0.02	0.884	1	37	>.001	0.000-0.040	1.95	1.27242	1.99	0.92582	0.01	0.909	1	37	>.001	0.000-0.023	0.19	0.665	1	37	0.005	0.000-0.094
Fireplace	2.9	0.534522	2.81	0.767297	0.17	0.681	1	37	0.005	0.000-0.091	2.71	0.767297	2.99	0.534522	1.72	0.198	1	37	0.044	0.000-0.184	0.3	0.59	1	37	0.008	0.000-0.107
Basement water	2.12	1.16087	2.26	0.92582	0.18	0.672	1	37	0.005	0.000-0.092	1.94	0.92582	2.44	1.16087	2.5	0.122	1	37	0.063	0.000-0.212	1.21	0.278	1	37	0.032	0.000-0.162
Rotten head	1.46	1.13599	2.04	1.27055	2.75	0.106	1	37	0.069	0.000-0.221	1.69	1.27055	1.81	1.13599	0.12	0.736	1	37	0.003	0.000-0.082	1.42	0.241	1	37	0.037	0.000-0.172
Realism	(5-point scale with anchors: Did not match the game/Perfectly matched)
Forest	3.9	0.710161	3.42	1.00755	3.15	0.084	1	37	0.078	0.000-0.233	3.44	1.00755	3.88	0.710161	2.72	0.107	1	37	0.069	0.000-0.220	0.03	0.86	1	37	>.001	0.000-0.050
Horse sculpture	3.76	0.959121	3.27	1.12911	2.53	0.12	1	37	0.064	0.000-0.213	3.4	1.12911	3.63	0.959121	0.58	0.45	1	37	0.016	0.000-0.129	0.15	0.705	1	37	0.004	0.000-0.088
Outside fire/smoke	4	0.984732	3.47	1.09801	3.31	0.077	1	37	0.082	0.000-0.238	3.59	1.09801	3.88	0.984732	1.02	0.318	1	37	0.027	0.000-0.153	0.12	0.727	1	37	0.003	0.000-0.082
Hallway	3.63	0.800433	3.62	1.1358	0	0.959	1	37	>.001	0.000-0.000	3.68	1.1358	3.57	0.800433	0.12	0.728	1	37	0.003	0.000-0.082	1.99	0.166	1	37	0.051	0.000-0.194
Pot with rotten food	4.15	0.940894	3.66	1.28343	2.33	0.135	1	37	0.059	0.000-0.207	3.87	1.28343	3.93	0.940894	0.04	0.846	1	37	0.001	0.000-0.056	0.29	0.593	1	37	0.008	0.000-0.106
Fridge	4.05	0.785419	3.77	1.3934	0.79	0.38	1	37	0.021	0.000-0.123	3.82	1.3934	4	0.785419	0.32	0.574	1	37	0.009	0.000-0.109	0.79	0.38	1	37	0.021	0.000-0.141
Fireplace	3.8	0.716231	3.49	1.22386	1.21	0.279	1	37	0.032	0.000-0.162	3.57	1.22386	3.72	0.716231	0.29	0.593	1	37	0.008	0.000-0.106	0.81	0.373	1	37	0.022	0.000-0.142
Basement water	4.14	0.889087	3.96	1.25874	0.27	0.607	1	37	0.007	0.000-0.104	3.91	1.25874	4.19	0.889087	0.73	0.399	1	37	0.019	0.000-0.138	0	0.976	1	37	>.001	0.000-0.000
Rotten head	4.04	0.94365	3.9	1.30018	0.16	0.689	1	37	0.004	0.000-0.090	3.9	1.30018	4.04	0.94365	0.14	0.712	1	37	0.004	0.000-0.086	0.18	0.67	1	37	0.004	0.000-0.093
Strength	(5-point scale with anchors: Did not smell/Extremely smelly)
Forest	2.55	1.18523	1.48	0.911685	15.35	<.001	1	37	0.293	0.101-0.455	1.59	0.911685	2.43	1.18523	9.62	0.004	1	37	0.206	0.044-0.374	0.83	0.369	1	37	0.021	0.000-0.143
Horse sculpture	3.37	1.35879	1.47	1.38639	42.71	<.001	1	37	0.539	0.336-0.653	2.24	1.38639	2.61	1.35879	1.61	0.212	1	37	0.041	0.000-0.180	0.01	0.934	1	37	>.001	0.000-0.023
Outside fire/smoke	3.51	1.55491	1.62	1.39882	30.17	<.001	1	37	0.449	0.240-0.585	2.38	1.39882	2.75	1.55491	1.18	0.284	1	37	0.031	0.000-0.161	0.02	0.881	1	37	>.001	0.000-0.040
Hallway	2.27	1.03719	1.16	0.857864	21.86	<.001	1	37	0.371	0.165-0.521	1.55	0.857864	1.88	1.03719	2.01	0.165	1	37	0.051	0.000-0.195	0.75	0.391	1	37	0.02	0.000-0.139
Pot with rotten food	4	1.65929	1.82	1.57153	35.79	<.001	1	37	0.492	0.286-0.618	2.87	1.57153	2.95	1.65929	0.06	0.814	1	37	0.002	0.000-0.066	0.58	0.453	1	37	0.015	0.000-0.128
Fridge	3.56	1.29935	1.73	1.6671	33.75	<.001	1	37	0.477	0.270-0.607	2.88	1.6671	2.41	1.29935	2.2	0.146	1	37	0.056	0.000-0.202	10.34	0.003	1	37	0.218	0.050-0.386
Fireplace	3.09	1.38639	1.35	1.17422	36.55	<.001	1	37	0.497	0.291-0.623	2.13	1.17422	2.3	1.38639	0.36	0.555	1	37	0.01	0.000-0.112	0.49	0.488	1	37	0.13	0.000-0.123
Basement water	3.41	1.55991	1.5	1.15189	43.11	<.001	1	37	0.538	0.338-0.655	2.27	1.15189	2.63	1.55991	1.51	0.226	1	37	0.039	0.000-0.176	2.48	0.123	1	37	0.063	0.000-0.212
Rotten head	3.51	1.43593	1.63	1.5538	29.16	<.001	1	37	0.441	0.232-0.578	2.33	1.5538	2.81	1.43593	1.86	0.048	1	37	0.0448	0.000-0.190	0.02	0.889	1	37	0.001	0.000-0.040
