# Supplementary material for: Odour enhances the sense of presence in a virtual reality environment
Source: PLoS One. 2022 Mar 30;17(3):e0265039. doi: 10.1371/journal.pone.0265039 (PMC8967033; doi:10.1371/journal.pone.0265039)
Supplement: S2 Table — Expanded Table 4 from the manuscript containing the means of the individual events and, the standard deviation, effect size (partial eta squared, ηp2) and 90% confidence interval of the effect size for each measure and interaction. (XLSX) [file pone.0265039.s002.xlsx]

## Sheet: S2 Table
S2 Table: Effect of odour addition and the gameplay events combined on smell recall questionnaire measures. Expanded Table 4 from the manuscript containing the means of the individual events and, the standard deviation, degrees of freedon (DF1 and DF2), effect size (partial eta squared, ηp2) and 90% confidence interval of the effect size for each measure and interaction.
Factor	Odour effect										Combined event effect																								Interaction (Odour*Combined event)
	Odour	SD	Control	SD	F-value	P-value	DF1	DF2	ηp2	90% CI	Forest	SD	Horse sculpture	SD	Outside fire/smoke	SD	Hallway	SD	Pot with rotten food	SD	Fridge	SD	Fireplace	SD	Basement water	SD	Rotten head	SD	F-value	P-value	DF1	DF2	ηp2	90% CI	F-value	P-value	DF1	DF2	ηp2	90% CI
Pleasantness	2.462	1.19	2.531	1.17	0.46	0.496	1	374	0.001	0.000-0.013	3.318	0.96	2.636	1.18	3.068	0.9	2.814	1.02	1.773	0.99	2	1.1	2.864	0.67	2.186	1.15	1.81	1.31	14.04	<.001	8	374	0.231	0.152-0.274	0.78	0.62	8	374	0.016	0.000-0.020
Realism	3.884	0.91	3.583	1.16	8.22	0.004	1	374	0.022	0.004-0.052	3.636	0.89	3.455	1.04	3.659	1.03	3.581	0.97	3.864	1.11	3.818	1.13	3.568	1	4.023	1.1	4	1.13	1.63	0.115	8	374	0.034	0.000-0.048	0.58	0.795	8	374	0.012	0.000-0.012
Strength	3.21	1.25	1.521	0.93	250.18	<.001	1	374	0.401	0.340-0.454	2.023	1.15	2.477	1.37	2.523	1.47	1.708	0.95	2.841	1.6	2.591	1.48	2.159	1.27	2.42	1.37	2.548	1.5	4.6	<.001	8	374	0.09	0.033-0.120	1.54	0.141	8	374	0.032	0.000-0.045
