# Supplementary material for: Odour enhances the sense of presence in a virtual reality environment
Source: PLoS One. 2022 Mar 30;17(3):e0265039. doi: 10.1371/journal.pone.0265039 (PMC8967033; doi:10.1371/journal.pone.0265039)
Supplement: S3 Table — Expanded Table 5 from the manuscript containing the standard deviation, effect size (partial eta squared, ηp2) and 90% confidence interval of the effect size for each measure and interaction. (XLSX) [file pone.0265039.s003.xlsx]

## Sheet: S3 Table
S3 Table: Effect of odour addition, order of gameplay and fright on physiological response. Expanded Table 5 from the manuscript containing the standard deviation, degrees of freedon (DF1 and DF2), effect size (partial eta squared, ηp2) and 90% confidence interval of the effect size for each measure and interaction.
Measure	Odour Effect										Order Effect										Fright Effect										Interaction effect*
																															Odour*Order						Odour*Fright						Order*Fright						Odour*Order*Fright
	No Odour	SD	Odour	SD	F-value	P-value	DF1	DF2	ηp2	90% CI	Gameplay 1	SD	Gameplay 2	SD	F-value	P-value	DF1	DF2	ηp2	90% CI	Benign	SD	Scary	SD	F-value	P-value	DF1	DF2	ηp2	90% CI	F-value	P-value			ηp2	90% CI	F-value	P-value			ηp2	90% CI	F-value	P-value			ηp2	90% CI	F-value
Average HR	82.06	18.2959	82.13	14.3577	0	0.956	1	221	<.001	0.000-0.000	85.02	17.5877	79.16	14.8287	20.16	<.001	1	221	0.084	0.034-0.146	81.99	10.5513	82.25	22.7693	0.04	0.845	1	221	<.001	0.000-0.010	37.38	<.001	1	221	0.145	0.080-0.215	0.98	0.323	1	221	0.004	0.000-0.030	0.12	0.727	1	221	0.001	0.000-0.016	1.27
Delta HR	0.14	0.375371	0.224	0.416891	3.68	0.056	1	221	0.016	0.000-0.054	0.232	0.406444	0.131	0.387094	5.08	0.025	1	221	0.022	0.001-0.064	0.181	0.432376	0.183	0.332557	0	0.959	1	221	<.001	0.000-0.000	3.52	0.062	1	221	0.016	0.000-0.052	0.89	0.347	1	221	0.004	0.000-0.029	0.2	0.652	1	221	0.001	0.000-0.018	0.04
Average Temp	31.579	2.08043	32.182	1.42185	0.01	0.908	1	221	<.001	0.000-0.004	31.579	1.88477	32.182	1.57342	10.43	0.001	1	221	0.045	0.011-0.097	31.782	1.65468	32.037	1.91159	1.84	0.177	1	221	0.008	0.000-0.039	119.3	<.001	1	221	0.351	0.269-0.422	0.27	0.601	1	221	0.001	0.000-0.020	0.33	0.567	1	221	0.001	0.000-0.021	1.78
Delta Temp	0.01862	0.0159117	0.01536	0.0158596	2.93	0.088	1	221	0.013	0.000-0.048	0.01856	0.0175887	0.01542	0.0133907	2.59	0.109	1	221	0.012	0.000-0.454	0.01751	0.0161294	0.01615	0.0151772	0.48	0.488	1	221	0.002	0.000-0.237	1.74	0.188	1	221	0.008	0.000-0.038	6.15	0.014	1	221	0.027	0.003-0.071	6.66	0.01	1	221	0.029	0.004-0.074	2.46
Average EDA	3.93	8.48877	2.22	4.38619	19.39	<.001	1	221	0.081	0.032-0.142	3.68	7.07085	2.47	6.71913	9.3	0.003	1	221	0.04	0.001-0.090	2.66	4.03699	3.73	9.52123	7.28	0.008	1	221	0.032	0.004-0.078	27.11	<.001	1	221	0.109	0.052-0.176	4.3	0.039	1	221	0.019	0.001-0.059	2.05	0.154	1	221	0.009	0.000-0.041	0.92
Delta EDA	0.095	0.164312	0.073	0.167147	1.18	0.278	1	221	0.005	0.000-0.032	0.091	0.174539	0.077	0.155355	0.46	0.496	1	221	0.002	0.000-0.023	0.053	0.11631	0.135	0.217089	14.86	<.001	1	221	0.063	0.020-0.119	0	0.944	1	221	<.001	0.000-0.000	0.61	0.436	1	221	0.003	0.000-0.026	1.56	0.213	1	221	0.007	0.000-0.036	0.28
[truncated: 5 more columns]
